# Supplementary material for: Health facility preparedness for early detection of symptomatic cancer in Southern Africa: A multi-centre cross-sectional study
Source: PLOS Glob Public Health. 2026 May 8;6(5):e0004825. doi: 10.1371/journal.pgph.0004825 (PMC13155687; doi:10.1371/journal.pgph.0004825)
Supplement: S1 Data — (XLSX) [file pgph.0004825.s004.xlsx]

## Sheet: AWACANED-HFA_DATA_
facility_type	facility_name_fq	country_fac	idicheck	facilitytype	facilitytype_prim	facilitytype_oth	manage_auth	facility_loc	catch_pop	catch_pop_source	catch_pop_oth	catch_pop_men	catch_pop_men_source	catch_pop_men_oth	catch_pop_women	catch_pop_women_source	catch_pop_women_oth	district_served	district_served_source	district_served_source_oth	avg_pat_month	avg_pat_month_source	avg_cancer_month	avg_cancer_month_source	avg_cancer_month_source_oth	number_beds	number_beds_source	number_beds_source_oth	onco_beds	onco_beds_source	onco_beds_source_oth	occrate	occrate_source	occrate_source_oth	cervical_screen	colpos	colon_sigmo	mammo	breast_exam	lab_serv	patients_pay_source	section1_otherinfo	comm_landline	comm_cell	comm_cell_num	comm_comp	comm_comp_num	comm_email	comm_internet
1							1	1
2	SAECH1	1	1	1			1	2	35000000	1								3	1		13500	1	611	1		818	1		0	1		78	1		1	1	1	1	1	1	1	Only the elderly do not pay (65 years and above)	1	2		1		1	1
2	SAECH1	1	1	1			1	2																											2	2	2	2	2	2			1	2		1		2	2
1	ZBPC3	2	1		4		1	1	34330	1		9094	1		13642	1		1	1		4500	1													2	2	2	2	1	2	3	Services like Colposcopy, colostomy, mammogram, laboratory services are not offered at this clinic	2	2	3	2	2	2	1
1	SAWCPC2	1	1		4		1	1	5000	1											2000														2	2	2	2	2	2	3		1	1	1	1	6	1	1
1	ZHPC6	2	1		4		1	1		3	National statistics	30000	3		35000	3	National statistics	9	3	Map	2000	1													2	2	2	2	2	2			2	1	1	2		2	2
2	ZBH2	2	1	1			1	1	5707358	3	Zimbabwe Census 2022, PNO said the hospital covers 5 provinces of Zimbabwe	2713085	3	Zimbabwe Census 2022	2994273	3	Census 2022	37	3	Zimbabwe Census 2022	6500	1	20	1		939	1		45	1		1821	1		2	1	1	1	1	1	1	Mammogram not offered at the facility as machine broke down	2	2	0	2	65	1	1
2	SAECH1	1	1	1			1	2																					0	1					2	2	2	2	2	2	1		1	2		2		2	2
2	SAECH1	1	1	1			1	2															200	1		0											2	2	2	2	1
2	SAECH1	1	0	1			1	2	3026370	2								5	2		580	1	220	1					0	1					2			2	2	2	1	We don't do screening on daily bases, we only do them during community outreach	1	2		2		2	2
2	ZHH3	2	1	1			1	1																											3	3	3	3	3	3	3		1	2		1		1	1
1	SAWCPC4	1	1		3		1	1	88695	3	Census 2011							5	3	From interviewee																						Areas served are Melkbostrand, Atlantis, Mamre, Philadelphia and Phella. Presently using Census data for presentations which is outdated (2011)	1	2		1		2	1
1	SAWCPC3	1	0		5	Community Day Centre	1	1										1			7000	3													2				2	2		Facility services residential and industrial area( i.e Montague Gardens, Paarden eiland	1	2		1	30	1	1
1	ZHPC9	2	1		4		1	1	142989	1		38189	1		44224	1		1	1		1082	1													2				2	2	1	N/A	2	1	4	1	1	1	2
1	ZBPC5	2	1		4		1	1	51368	1			3	Information was not available, but will be availed by Friday		3	Information was not available, but will be availed by Friday	2	1		89000	1													2				1	2	1	When people come for family planning and ANC they have breast examination, it's integrated in the services not stand alone . There are no cytology or histology services at this clinic	1	2		2		2	2
1	ZBPC6	2	1		4		1	1	63482	1			1					3	1		12000	1													2				2	2	1	Mo lab services done	1	2		2		2	2
2	SAWCH1	1	1	1			1	1	500000	1																									1	1	1	1	1	1	1	Facility does not do routine screening but rather targer screening. Payment of services depends on the UPS system. Facility catchment is extended from hospitals in George.	1	1		1		1	1
1	ZHPC1	2	1		4		1	2	7739	1								1	1		400	1													2				2	2	1	N/A	2	1	1	1	1	2	2
1	ZHPC2	2	1		4		1	2	16269	1								1	1		800	1													2				2	2	1		2	1	1	1	1	2	2
1	ZHPC7	2	1		4		1	1	141505	2								1	1		1400	1													2				2	2	1	There's no lab services	2	2		2		2
1	ZHPC8	2	1		4		1	1	116272	1								1	1		6000	1													2				3	2	1		2	2		1	10	2	2
2	ZBH1	2	1	1			1	1													7000	1	650	1		650	1		0	1		490	1		2	1	1	2	2	2	1	Colonoscopy, Colposcopy done by private players in this institution, hence patients pay. Mammogram is not available patients are refered somewhere else.	1	2		2		2	2
1	ZBPC2	2	1		4		1	1	9697	1								1	1		900	1													2				2	2	3	VIAC screening is not done here, patients are refered to Gwanda Provincial Hospital. Breast Examination is done routinely for pregnant women	2	1	1	1	2	2	2
1	ZBPC1	2	1		4		1	1	22151	1								1	1		1000	1													2				1	2	1	No breakdown of catchment population	1	1	2	1	5	1	1
1	ZBPC4	2	1		4		1	1	35693	1		999	3	Information not known	999	3	Information not known	2	1		7000	1													2				2	2	1	Nil	1	1	1	1	2	1	1
2	ZBH3	2	1	2			1	1	250000	1								3	1		1094	1	3	1		215	1		0	1					2	2	2	2	2	2	1	Only VIAC is performedat the facility. Colonoscopy and mammogram not done here. Diagnosis of cancer not done at the hospital. Information on bed occupancy outstanding	2	2		2		2	2
2	SAWCH2	1	1	3			1	1	700000	2											12500	1		1		352	1		0	1		94	1		1	1	1		1	1	1	Facility uses UPS fee structure system- payments for services is dependent on patient's income.	1			1	230		1
2	SAWCH1	1	1	1			1	1															20	1					4	1
2	ZHH1	2	1	3			4	2	9338									1	1		2000	1	8	1		152	1		0	1		54	1		2	2	1		2	1	1	No	1	2		2		1	1
2	ZHH4	2	0	1			1	1	542840	3	National statistics	108129	3	National statistics	111889	3	National statistics	10	3	National statistics	2208	1	12	1		398	1		0	1		79	1		1	1	1	2	1	1	1		1	2		2		2	1
2	ZHH4	2	0	1			1	1	542840	3	National statistics	108129	3	National statistics	111889	3	National statistics	10	3	National statistics	2208	1				398	1		0	1					1	1	1	2	1	1	1		1	2		2		2	2
2	ZHH4	2	0	1			1	1										10	3	National statistics	2000	1	10	1		398	1		0	1					1	1	1	3	1	1	1		1	2		2		2	2
1	ZHPC4	2	1		4		5	2	26864	1								1	1		1000	1													2								2	2		1	1	2	2
1	ZHPC3	2	0		4		1	1	36968	1		9310	1		11315	1		1	1		6000	1													2				2	2	1		2	2		2		2	2
2	ZHH2	2	1	2			1	1										10	2		1200	1	20	1		300	1		0	1		180	1		2	3	3	3	2	3	1		2	2		2		2	2
2	ZHH2	2	0	2			1	1										10	2		1000	1	20	1		300	1		0	1					2	3	2	2	2	1	1		2	2		2		2	2
2	ZHH2	2	0	2			1	1										10	2		1200	1	20	1		300	1		0	1		180	1		2	3	3	3	2	1	1		2	2		2		2	2
1	ZHPC5	2	1		4		5	1	31201	1		14602	1		16598	1		1	1		300	1													2				2		1		2	1	1	2		2	2
1	ZHPC6	2	0		4		1	1	80000	3	National statistics	30000	3	Estimation	35000	3	Estimation	9	3	Map	2000	1													2						1	Breast examination and laboratory services not available	2	1	1	2		2	2
2	ZHH3	2	0	1			5	1													3500	1	45	1		930	1		30	1					2	3	3		2	1	1	Catchment area information and districts served difficult to ascertain because PGH was open for everyone to seek medical attention there so anyone from any part of the country is served by them. The zoning system was removed for them.	2	2		2		2	2
2	ZHH3	2	0	1			5	1													3500	1	45	1		930	1		30	1					3	3	3	3	3	3		PGH was de-zoned so it nolonger has specific zones it serves.	2	2		2		2	2
2	ZHH3	2	0	1			2	1													3500	1	45	1		930	1		30	1					2	2	2		2	1			2	2		2		2	2
2	ZHH3	2	0	1			1	1													4500	1	45	1		930	1		30	1					3	3	3	3	3	3	3		2	2		2		2	2
2	ZHH5	2	0	2			1	1													3500	1	45	1					0	1					2	2	2	2	2	1			2	2		2		2	2
2	ZHH5	2	0	2			1	1													3500	1	40	3	Estimation										2	3	3		2	2			2	2		2		2	2
2	ZHH5	2	0	2			1	1																											2	3	3		2	1			2	2		2		2	2
2	ZHH1	2	1	3			4	2	9338	3	National Statistics							1	1		2000	1	8			152	1		0	1		55	1		2	2	1		2	1	1		1	2		2		2	2
2	ZHH1	2	0	3			4	2	9338	3	National statistics							1	1		2000	1	8	1		152	1		0	1		54			2	2	1		2	1	1		1	2		2		2	2
1	SAWCPC1	1	1		5	District hospital	1	2	119889	3	Statistics South Africa	44061	1		44620	1		1	1		5397	1													1				1	1	1	Payment for services depends on patient category. Payment is on a sliding scale.	1	1	2	1	207	1	1
2	SAWCH1	1	1	1			1	1															375	1					8	1								1	1	1	1	None
2	SAWCH1	1	1	1			1	1															20	1
1	SAECPC1	1	1		4		1	2	13902	1		3000	1		10902	1		1	1		1500	1													2				2	2	1	No
1	Palmerton Clinic	1	1		4		1	2	13900	1								7	1		1900	1													2				2	2	1	The fact has a high rate of HIV and TB care patients, followed by other chronic conditions such as Diabetes.	1	1	2	1	5	1	1
2	St. Elizabeth regional hospital	1	1	2			1	2	1037306									2			5000		11	1		301			4	1		64			2	2	2	2	2	2			1	2		1	107	2	2
1	Quakeni clinics	1	1		4		1	2	10667	1								1	1		2100	1													2				2	2	1		2	1		1	11	1	2
[truncated: 441 more columns]
